# Supplementary material for: Pathologic Complete Response in Urothelial Carcinoma Patients Receiving Neoadjuvant Immune Checkpoint Inhibitors: A Meta-Analysis
Source: J Clin Med. 2022 Feb 17;11(4):1038. doi: 10.3390/jcm11041038 (PMC8880201; doi:10.3390/jcm11041038)
Supplement: Supplementary file 1 [file jcm-11-01038-s001.zip]

Archive with 1 entries (1 files):
- jcm-1541504-supplementary.pdf
